# Supplementary material for: Versatile CRISPR/Cas9-mediated mosaic analysis by gRNA-induced crossing-over for unmodified genomes
Source: PLoS Biol. 2021 Jan 14;19(1):e3001061. doi: 10.1371/journal.pbio.3001061 (PMC7837743; doi:10.1371/journal.pbio.3001061)
Supplement: S1 Table — This table lists the sources of Drosophila lines, recombinant DNAs and reagents, software, and algorithms used in this study. (XLSX) [file pbio.3001061.s003.xlsx]

## Sheet: Sheet1
REAGENT or RESOURCE	SOURCE	IDENTIFIER	ADDITIONAL INFORMATION
Experimental Models: Organisms/Strains
ppk-Gal4	[68]		ppk-Gal4VK00037
ppk-Gal4	[68]		ppk-Gal41A
UAS-CD4-tdTom	[67]	RRID:BDSC_35841	UAS-CD4-tdTom7M1
UAS-MApHS	[69]		UAS-MApHSVK00019
His2Av-GFP	Bloomington Drosophila Stock Center	RRID:BDSC_5941	His2Av-GFP(S65T)62A
Act5C-Cas9	Bloomington Drosophila Stock Center	RRID:BDSC_54590	Act5C-Cas9.P
hh-Cas9	[39]		R28E04-Cas96A
SOP-Cas9	[39]		[sc-E1]x8-Cas93A
zk-Cas9	This study		zk-Cas9VK00037
nos-Cas9	Bloomington Drosophila Stock Center	RRID:BDSC_54591	nos-Cas9.PZH-2A
HS-Cas9	[42]		HSP-HDV-opCas9::GEM
hh-Flp	This study		R28E04-FlpattP2
zk-Flp	[62]		zk-Flp1
ovoD1 2L	Bloomington Drosophila Stock Center	RRID:BDSC_2121	ovoD1-182La ovoD1-182Lb
ovoD1 2R	Bloomington Drosophila Stock Center	RRID:BDSC_4434	ovoD1-182R
gRNA-gnu	This study		gRNA-gnu(U63)VK00027
﻿gRNA-Rab3	This study		﻿gRNA-Rab3VK00027
gRNA-40D2(BFP)	This study		w; gRNA-40D2(BFP)VK00037
gRNA-40D4(BFP)	This study		w; gRNA-40D4(BFP)VK00037
gRNA-40E1(BFP)	This study		w; gRNA-40E1(BFP)VK00037
gRNA-40D2(Gal80)	This study		w; gRNA-40D2(Gal80)VK00037
gRNA-40D4(Gal80)	This study		w; gRNA-40D4(Gal80)VK00037
gRNA-40E1(Gal80)	This study		w; gRNA-40E1(Gal80)VK00037
gRNA-40D2(BFP)	This study		w; gRNA-40D2(BFP)VK00037
gRNA-40D4(BFP)	This study		w; gRNA-40D4(BFP)VK00037
Rab52	Bloomington Drosophila Stock Center	RRID:BDSC_42702
Sec5E10	Bloomington Drosophila Stock Center	RRID:BDSC_81044
Syx5AR113	Bloomington Drosophila Stock Center	RRID:BDSC_3645
DGRP 109	[46]	RRID:BDSC_28140
DGRP 223	[46]
DGRP 237	[46]
DGRP 280	[46]	RRID:BDSC_28164
DGRP 356	[46]	RRID:BDSC_28178
Recombinant DNA
pENTR221-ZK2	[62]
pDEST-APIC-Cas9	[39]	RRID:Addgene_121657
pAC-U63-tgRNA-Rev	[39]	RRID:Addgene_112811
Ubi-CasExpressattP40	Bloomington Drosophila Stock Center	RRID:BDSC_65419	Genomic DNA used as a PCR template
pBPGAL80Uw-4	Addgene	RRID: Addgene_26235
pDEST-APLO	[62]	RRID: Addgene_112805
Software and Algorithms
Fiji	https://fiji.sc/	RRID: SCR_002285
R	https://www.r-project.org/	RRID: SCR_001905
Adobe Photoshop	Adobe	RRID:SCR_014199
Adobe Illustrator	Adobe	RRID:SCR_010279
Other
Gateway™ LR Clonase™ II Enzyme mix	Thermo Fisher Scientific,	#11791020
NEBuilder® HiFi DNA Assembly Master Mix	New England Biolabs Inc.	#E2621
