# Supplementary material for: Versatile CRISPR/Cas9-mediated mosaic analysis by gRNA-induced crossing-over for unmodified genomes
Source: PLoS Biol. 2021 Jan 14;19(1):e3001061. doi: 10.1371/journal.pbio.3001061 (PMC7837743; doi:10.1371/journal.pbio.3001061)
Supplement: S2 Table — This table lists target sequences on chromosome 2L that were used in this study and those recommended for creating gRNA-marker constructs for the other chromosome arms. *Doench’16 on-target score; a higher score predicts a higher efficiency. **CFD Specificity Score; a higher score corresponds to a lower off-target probability. (XLSX) [file pbio.3001061.s004.xlsx]

## Sheet: gRNA Target Sequences
Target site/gene	Chr arm	Sequence	On-target score*	Off-target score**
gnu	3L	TTCGAATGTAAAAGCTTCGG	60	99
gnu	3L	TTCCTGCCAACGCCTCCAGT	53	99
Rab3	2R	GCCCACCGTGGAGACGAAGG	66	99
Rab3	2R	AGTGCGACATGGAGGACCAG	71	99
40D2	2L	AGTCACCTGAAATAAGTCAG	71	100
40D2	2L	GTTAGCCATCACAAGAACAG	71	100
40D4	2L	GGGTTGTCTCCTGATATGGG	71	100
40D4	2L	AACCGAACTGAACTCAACTG	73	98
40E1	2L	CCGAATGATTTCATGTGAAG	65	99
40E1	2L	TAGGGCAATTAAATATGTCA	61	98
41F9	2R	TGCAGAACATCTACAGCCAG	67	99
41F9	2R	CAGCGACACGACGCAACCAG	64	99
41F11	2R	TGTAGCCAGACGGCTTTCCA	67	100
41F11	2R	CCCAGACACGAGTCCCACTC	60	100
42A4	2R	GCGTGCGAGTCAGTATGTGT	67	99
42A4	2R	CGGTCCATGTCCGAAGTCGG	64	99
80F5	3L	GTCCCATCAATTGTTTCAGA	55	99
80F5	3L	TGAAACAATTGATGGGACTG	63	99
80C2	3L	AAATGAAGAAAACTTTGTCC	57	98
80C2	3L	ATTTAATGTATCTGCCAGCT	58	100
80C1	3L	GGCTCGCGTGTACAGAAGAG	65	100
80C1	3L	TGTCCCAAAAACGTGAACGT	73	99
81F	3R	AAATCAAAAGATTCTGACCG	67	98
81F	3R	GAAGCGCAACAAGATGATCG	67	79
82A4	3R	TAATAGAACGATTACCACCG	76	100
82A4	3R	TGTCTGTCAAGTGTTGACCT	75	100
82C3	3R	GCAGACACAGCATTTGAGCG	69	94
82C3	3R	CCGGTTGTCAGTCAAGCAAA	59	100
N/A	X	AATCGGCAAAGGTCAAGTCA	66	98
N/A	X	GGTGCCAAGCCCCAAAGCGA	57	99
20F2	X	ATATTACGACGTGATTGCAA	65	100
20F2	X	ACAATTATACAGCATGATCA	63	100
20F1	X	GGCGTGCAATTGCAGGTGGG	64	98
20F1	X	GGTGGGCGGTACTGAAATCT	51	99
