# Supplementary material for: Versatile CRISPR/Cas9-mediated mosaic analysis by gRNA-induced crossing-over for unmodified genomes
Source: PLoS Biol. 2021 Jan 14;19(1):e3001061. doi: 10.1371/journal.pbio.3001061 (PMC7837743; doi:10.1371/journal.pbio.3001061)
Supplement: S1 Data — (XLSX) [file pbio.3001061.s005.xlsx]

## Sheet: Figure 1
G		H
Female	Egg Number	Female	Egg Hatchability
no gRNA	0	no gRNA	N/A
no gRNA	0	no gRNA	N/A
no gRNA	0	no gRNA	N/A
no gRNA	0	no gRNA	N/A
no gRNA	0	no gRNA	N/A
no gRNA	0	no gRNA	N/A
no gRNA	0	no gRNA	N/A
no gRNA	0	no gRNA	N/A
no gRNA	0	no gRNA	N/A
no gRNA	0	no gRNA	N/A
no gRNA	0	no gRNA	N/A
no gRNA	0	no gRNA	N/A
no gRNA	0	no gRNA	N/A
no gRNA	0	no gRNA	N/A
no gRNA	0	no gRNA	N/A
no gRNA	0	no gRNA	N/A
no gRNA	0	no gRNA	N/A
no gRNA	0	no gRNA	N/A
MAGIC	1	MAGIC	0
MAGIC	25	MAGIC	0.916667
MAGIC	29	MAGIC	0.749892
MAGIC	21	MAGIC	0
MAGIC	31	MAGIC	0
MAGIC	40	MAGIC	0
MAGIC	39	MAGIC	0.892857
MAGIC	48	MAGIC	0
MAGIC	58	MAGIC	0
MAGIC	29	MAGIC	0
MAGIC	67	MAGIC	0
MAGIC	27	MAGIC	0
MAGIC	54	MAGIC	0
MAGIC	1	MAGIC	0
MAGIC	81	MAGIC	0.839506
MAGIC	30	MAGIC	1
MAGIC	49	MAGIC	0.795918
MAGIC	50	MAGIC	0.6

## Sheet: Figure 2
E		G		H		I
gRNA Location	wing disc clone number	gRNA Location	da neuron clone number	gRNA Location	Egg Number	gRNA Location	Hatchability
40D2	7	40D2	2	Control	0	40D2	0.590909
40D2	12	40D2	3	Control	0	40D2	0.654545
40D2	11	40D2	3	Control	0	40D2	0.454545
40D2	19	40D2	3	Control	0	40D2	0.690647
40D2	17	40D2	2	Control	0	40D2	0.765625
40D2	18	40D2	2	Control	0	40D2	0.404255
40D2	13	40D2	4	Control	0	40D2	0.648649
40D2	15	40D2	5	Control	0	40D2	0
40D2	12	40D2	2	Control	0	40D2	0.166667
40D2	17	40D2	5	Control	0	40D4	0.408333
40D2	22	40D2	1	Control	0	40D4	0
40D2	22	40D2	3	Control	0	40D4	0
40D2	23	40D2	2	Control	0	40D4	0.6
40D2	20	40D2	4	40D2	0	40D4	0
40D2	18	40D2	3	40D2	22	40D4	0
40D2	17	40D2	6	40D2	55	40D4	0
40D2	14	40D4	3	40D2	22	40E1	0.45
40D4	11	40D4	2	40D2	139	40E1	0
40D4	13	40D4	8	40D2	64	40E1	0.6
40D4	12	40D4	3	40D2	0	40E1	0
40D4	7	40D4	8	40D2	0	40E1	0.466667
40D4	15	40D4	5	40D2	47	40E1	0
40D4	12	40D4	1	40D2	37	40E1	0.517857
40D4	8	40D4	3	40D2	1	40E1	0.612903
40D4	8	40D4	1	40D2	12	40E1	0.153846
40D4	9	40D4	4	40D4	120
40D4	9	40D4	4	40D4	0
40D4	11	40D4	1	40D4	2
40D4	11	40D4	4	40D4	0
40D4	14	40D4	3	40D4	0
40D4	10	40D4	1	40D4	5
40D4	14	40D4	4	40D4	125
40D4	15	40E1	1	40D4	5
40D4	12	40E1	0	40D4	1
40D4	14	40E1	2	40D4	0
40E1	6	40E1	0	40D4	0
40E1	7	40E1	0	40D4	3
40E1	8	40E1	1	40E1	20
40E1	9	40E1	0	40E1	0
40E1	5	40E1	0	40E1	2
40E1	6	40E1	0	40E1	4
40E1	7	40E1	2	40E1	2
40E1	12	40E1	0	40E1	15
40E1	6	40E1	0	40E1	0
40E1	7	40E1	0	40E1	2
40E1	8	40E1	1	40E1	56
40E1	7	40E1	0	40E1	0
40E1	5	40E1	0	40E1	31
40E1	4			40E1	0
40E1	5			40E1	0
40E1	11			40E1	13
40E1	7
40E1	6

## Sheet: Figure 3
C		J		K
Treatment	clone #	Cas9/FLP	clone #	Cas9/FLP	clone area
No HS	0	zk-Cas9	43	zk-Cas9	13.52
No HS	0	zk-Cas9	30	zk-Cas9	24.5932
No HS	0	zk-Cas9	21	zk-Cas9	33.2174
No HS	1	zk-Cas9	34	zk-Cas9	11.7872
No HS	0	zk-Cas9	34	zk-Cas9	10.2697
No HS	0	zk-Cas9	24	zk-Cas9	1.84872
No HS	0	zk-Cas9	22	zk-Cas9	5.5982
No HS	0	zk-Cas9	9	zk-Cas9	1.02394
No HS	0	zk-Cas9	60	zk-Cas9	4.36402
No HS	0	zk-Cas9	26	zk-Cas9	1.511
No HS	0	zk-Cas9	23	zk-Cas9	0.482316
No HS	1	zk-Cas9	31	zk-Cas9	9.34476
No HS	0	zk-Cas9	28	zk-Cas9	15.9459
HS	8	zk-Cas9	12	zk-Cas9	11.1584
HS	17	zk-Cas9	46	zk-Cas9	10.3055
HS	7	zk-Cas9	35	zk-Cas9	3.7934
HS	5	zk-FLP	0	zk-FLP	0
HS	5	zk-FLP	1	zk-FLP	0.0111824
HS	7	zk-FLP	3	zk-FLP	0.0478729
HS	5	zk-FLP	0	zk-FLP	0
HS	6	zk-FLP	0	zk-FLP	0
HS	4	zk-FLP	2	zk-FLP	0.0361812
HS	3	zk-FLP	0	zk-FLP	0
HS	7	zk-FLP	0	zk-FLP	0
HS	6	zk-FLP	4	zk-FLP	0.101087
HS	8	zk-FLP	3	zk-FLP	0.0582124
HS	10	zk-FLP	2	zk-FLP	0.0121385
HS	10	zk-FLP	0	zk-FLP	0
HS	9	zk-FLP	2	zk-FLP	0.014395
HS	9	zk-FLP	4	zk-FLP	0.149008
HS	8	zk-FLP	4	zk-FLP	0.173874
		zk-FLP	0	zk-FLP	0
		zk-FLP	0	zk-FLP	0
		zk-FLP	0	zk-FLP	0
		hh-Cas9	56	hh-Cas9	4.42439
		hh-Cas9	51	hh-Cas9	4.99508
		hh-Cas9	62	hh-Cas9	8.39132
		hh-Cas9	62	hh-Cas9	6.70452
		hh-Cas9	57	hh-Cas9	8.71375
		hh-Cas9	69	hh-Cas9	8.59748
		hh-Cas9	82	hh-Cas9	11.8475
		hh-Cas9	30	hh-Cas9	1.9987
		hh-Cas9	54	hh-Cas9	7.40489
		hh-Cas9	25	hh-Cas9	4.34386
		hh-Cas9	67	hh-Cas9	5.47009
		hh-Cas9	43	hh-Cas9	2.5868
		hh-Cas9	31	hh-Cas9	4.15624
		hh-Cas9	43	hh-Cas9	4.23303
		hh-Cas9	36	hh-Cas9	1.66907
		hh-Cas9	28	hh-Cas9	2.95687
		hh-Cas9	6	hh-Cas9	1.25947
		hh-Cas9	56	hh-Cas9	8.38007
		hh-Cas9	45	hh-Cas9	8.34612
		hh-Cas9	37	hh-Cas9	5.01621
		hh-Cas9	57	hh-Cas9	6.58808
		hh-Cas9	39	hh-Cas9	4.01668
		hh-Cas9	66	hh-Cas9	18.8115
		hh-FLP	0	hh-FLP	0
		hh-FLP	0	hh-FLP	0
		hh-FLP	0	hh-FLP	0
		hh-FLP	0	hh-FLP	0
		hh-FLP	0	hh-FLP	0
		hh-FLP	0	hh-FLP	0
		hh-FLP	0	hh-FLP	0
		hh-FLP	0	hh-FLP	0
		hh-FLP	1	hh-FLP	0.0158496
		hh-FLP	0	hh-FLP	0
		hh-FLP	0	hh-FLP	0
		hh-FLP	0	hh-FLP	0
		hh-FLP	0	hh-FLP	0
		hh-FLP	0	hh-FLP	0
		hh-FLP	0	hh-FLP	0
		hh-FLP	0	hh-FLP	0
		hh-FLP	0	hh-FLP	0
		hh-FLP	1	hh-FLP	0.0492728
		hh-FLP	2	hh-FLP	0.00790508

## Sheet: Figure 4
D
Genotype	Norm Dendrite Length
w1118	13.5474
w1118	23.4527
w1118	34.4724
w1118	33.2123
w1118	46.6229
w1118	37.9245
w1118	49.4534
w1118	22.1526
w1118	36.9846
w1118	38.0036
w1118	32.53
w1118	38.5173
w1118	31.459
w1118	25.732
Sec5	5.45486
Sec5	12.8559
Sec5	11.7673
Sec5	12.9366
Sec5	14.7974
Sec5	7.60889
Sec5	13.6398
Sec5	16.0405
Sec5	15.1803
Sec5	15.1904
Sec5	15.6485
Sec5	13.7643
Sec5	9.43878
Sec5	13.4076
Rab5	14.5906
Rab5	9.65883
Rab5	12.1977
Rab5	16.5741
Rab5	9.79275
Rab5	13.204
Rab5	15.1474
Rab5	5.84668
Rab5	11.7935
Rab5	9.63594
Rab5	5.87766
Rab5	9.95848
Rab5	9.45471
Rab5	9.15059
Rab5	13.8125
Syx5	3.54748
Syx5	7.15732
Syx5	5.54325
Syx5	9.50722
Syx5	6.92005
Syx5	6.82271
Syx5	5.54219
Syx5	5.56905
Syx5	5.86203
Syx5	5.6923

## Sheet: Figure S2
	Relative Percentage of Clones
gRNA Location	Head + T1	T2	T3	A1	A2	A3	A4	A5	A6	A7	A8
40D2	0.148936	0	0.0851064	0.148936	0.191489	0.0851064	0.0638298	0.0212766	0.12766	0.0212766	0.106383
40D4	0.0192308	0.0384615	0.115385	0.0769231	0.173077	0.0576923	0.0769231	0.0769231	0.173077	0.0576923	0.134615
40E1	0	0	0.666667	0.333333	0	0	0	0	0	0	0

## Sheet: Table
Figure 1				Figure 2								Figure 3						Figure 4		Figure S2
G		H		E		G		H		I		C		J		K		D			Relative Percentage of Clones
Female	Egg Number	Female	Egg Hatchability	gRNA Location	wing disc clone number	gRNA Location	da neuron clone number	gRNA Location	Egg Number	gRNA Location	Hatchability	Treatment	clone #	Cas9/FLP	clone #	Cas9/FLP	clone area	Genotype	Norm Dendrite Length	gRNA Location	Head + T1	T2	T3	A1	A2	A3	A4	A5	A6	A7	A8
no gRNA	0	no gRNA	N/A	40D2	7	40D2	2	Control	0	40D2	0.590909	No HS	0	zk-Cas9	43	zk-Cas9	13.52	w1118	13.5474	40D2	0.148936	0	0.0851064	0.148936	0.191489	0.0851064	0.0638298	0.0212766	0.12766	0.0212766	0.106383
no gRNA	0	no gRNA	N/A	40D2	12	40D2	3	Control	0	40D2	0.654545	No HS	0	zk-Cas9	30	zk-Cas9	24.5932	w1118	23.4527	40D4	0.0192308	0.0384615	0.115385	0.0769231	0.173077	0.0576923	0.0769231	0.0769231	0.173077	0.0576923	0.134615
no gRNA	0	no gRNA	N/A	40D2	11	40D2	3	Control	0	40D2	0.454545	No HS	0	zk-Cas9	21	zk-Cas9	33.2174	w1118	34.4724	400	0	0	0.666667	0.333333	0	0	0	0	0	0	0
no gRNA	0	no gRNA	N/A	40D2	19	40D2	3	Control	0	40D2	0.690647	No HS	1	zk-Cas9	34	zk-Cas9	11.7872	w1118	33.2123
no gRNA	0	no gRNA	N/A	40D2	17	40D2	2	Control	0	40D2	0.765625	No HS	0	zk-Cas9	34	zk-Cas9	10.2697	w1118	46.6229
no gRNA	0	no gRNA	N/A	40D2	18	40D2	2	Control	0	40D2	0.404255	No HS	0	zk-Cas9	24	zk-Cas9	1.84872	w1118	37.9245
no gRNA	0	no gRNA	N/A	40D2	13	40D2	4	Control	0	40D2	0.648649	No HS	0	zk-Cas9	22	zk-Cas9	5.5982	w1118	49.4534
no gRNA	0	no gRNA	N/A	40D2	15	40D2	5	Control	0	40D2	0	No HS	0	zk-Cas9	9	zk-Cas9	1.02394	w1118	22.1526
no gRNA	0	no gRNA	N/A	40D2	12	40D2	2	Control	0	40D2	0.166667	No HS	0	zk-Cas9	60	zk-Cas9	4.36402	w1118	36.9846
no gRNA	0	no gRNA	N/A	40D2	17	40D2	5	Control	0	40D4	0.408333	No HS	0	zk-Cas9	26	zk-Cas9	1.511	w1118	38.0036
no gRNA	0	no gRNA	N/A	40D2	22	40D2	1	Control	0	40D4	0	No HS	0	zk-Cas9	23	zk-Cas9	0.482316	w1118	32.53
no gRNA	0	no gRNA	N/A	40D2	22	40D2	3	Control	0	40D4	0	No HS	1	zk-Cas9	31	zk-Cas9	9.34476	w1118	38.5173
no gRNA	0	no gRNA	N/A	40D2	23	40D2	2	Control	0	40D4	0.6	No HS	0	zk-Cas9	28	zk-Cas9	15.9459	w1118	31.459
no gRNA	0	no gRNA	N/A	40D2	20	40D2	4	40D2	0	40D4	0	HS	8	zk-Cas9	12	zk-Cas9	11.1584	w1118	25.732
no gRNA	0	no gRNA	N/A	40D2	18	40D2	3	40D2	22	40D4	0	HS	17	zk-Cas9	46	zk-Cas9	10.3055	Sec5	5.45486
no gRNA	0	no gRNA	N/A	40D2	17	40D2	6	40D2	55	40D4	0	HS	7	zk-Cas9	35	zk-Cas9	3.7934	Sec5	12.8559
no gRNA	0	no gRNA	N/A	40D2	14	40D4	3	40D2	22	40E1	0.45	HS	5	zk-FLP	0	zk-FLP	0	Sec5	11.7673
no gRNA	0	no gRNA	N/A	40D4	11	40D4	2	40D2	139	40E1	0	HS	5	zk-FLP	1	zk-FLP	0.0111824	Sec5	12.9366
MAGIC	1	MAGIC	0	40D4	13	40D4	8	40D2	64	40E1	0.6	HS	7	zk-FLP	3	zk-FLP	0.0478729	Sec5	14.7974
MAGIC	25	MAGIC	0.916667	40D4	12	40D4	3	40D2	0	40E1	0	HS	5	zk-FLP	0	zk-FLP	0	Sec5	7.60889
MAGIC	29	MAGIC	0.749892	40D4	7	40D4	8	40D2	0	40E1	0.466667	HS	6	zk-FLP	0	zk-FLP	0	Sec5	13.6398
MAGIC	21	MAGIC	0	40D4	15	40D4	5	40D2	47	40E1	0	HS	4	zk-FLP	2	zk-FLP	0.0361812	Sec5	16.0405
MAGIC	31	MAGIC	0	40D4	12	40D4	1	40D2	37	40E1	0.517857	HS	3	zk-FLP	0	zk-FLP	0	Sec5	15.1803
MAGIC	40	MAGIC	0	40D4	8	40D4	3	40D2	1	40E1	0.612903	HS	7	zk-FLP	0	zk-FLP	0	Sec5	15.1904
MAGIC	39	MAGIC	0.892857	40D4	8	40D4	1	40D2	12	40E1	0.153846	HS	6	zk-FLP	4	zk-FLP	0.101087	Sec5	15.6485
MAGIC	48	MAGIC	0	40D4	9	40D4	4	40D4	120			HS	8	zk-FLP	3	zk-FLP	0.0582124	Sec5	13.7643
MAGIC	58	MAGIC	0	40D4	9	40D4	4	40D4	0			HS	10	zk-FLP	2	zk-FLP	0.0121385	Sec5	9.43878
MAGIC	29	MAGIC	0	40D4	11	40D4	1	40D4	2			HS	10	zk-FLP	0	zk-FLP	0	Sec5	13.4076
MAGIC	67	MAGIC	0	40D4	11	40D4	4	40D4	0			HS	9	zk-FLP	2	zk-FLP	0.014395	Rab5	14.5906
MAGIC	27	MAGIC	0	40D4	14	40D4	3	40D4	0			HS	9	zk-FLP	4	zk-FLP	0.149008	Rab5	9.65883
MAGIC	54	MAGIC	0	40D4	10	40D4	1	40D4	5			HS	8	zk-FLP	4	zk-FLP	0.173874	Rab5	12.1977
MAGIC	1	MAGIC	0	40D4	14	40D4	4	40D4	125					zk-FLP	0	zk-FLP	0	Rab5	16.5741
MAGIC	81	MAGIC	0.839506	40D4	15	40E1	1	40D4	5					zk-FLP	0	zk-FLP	0	Rab5	9.79275
MAGIC	30	MAGIC	1	40D4	12	40E1	0	40D4	1					zk-FLP	0	zk-FLP	0	Rab5	13.204
MAGIC	49	MAGIC	0.795918	40D4	14	40E1	2	40D4	0					hh-Cas9	56	hh-Cas9	4.42439	Rab5	15.1474
MAGIC	50	MAGIC	0.6	40E1	6	40E1	0	40D4	0					hh-Cas9	51	hh-Cas9	4.99508	Rab5	5.84668
				40E1	7	40E1	0	40D4	3					hh-Cas9	62	hh-Cas9	8.39132	Rab5	11.7935
				40E1	8	40E1	1	40E1	20					hh-Cas9	62	hh-Cas9	6.70452	Rab5	9.63594
				40E1	9	40E1	0	40E1	0					hh-Cas9	57	hh-Cas9	8.71375	Rab5	5.87766
				40E1	5	40E1	0	40E1	2					hh-Cas9	69	hh-Cas9	8.59748	Rab5	9.95848
				40E1	6	40E1	0	40E1	4					hh-Cas9	82	hh-Cas9	11.8475	Rab5	9.45471
				40E1	7	40E1	2	40E1	2					hh-Cas9	30	hh-Cas9	1.9987	Rab5	9.15059
				40E1	12	40E1	0	40E1	15					hh-Cas9	54	hh-Cas9	7.40489	Rab5	13.8125
				40E1	6	40E1	0	40E1	0					hh-Cas9	25	hh-Cas9	4.34386	Syx5	3.54748
				40E1	7	40E1	0	40E1	2					hh-Cas9	67	hh-Cas9	5.47009	Syx5	7.15732
				40E1	8	40E1	1	40E1	56					hh-Cas9	43	hh-Cas9	2.5868	Syx5	5.54325
				40E1	7	40E1	0	40E1	0					hh-Cas9	31	hh-Cas9	4.15624	Syx5	9.50722
				40E1	5	40E1	0	40E1	31					hh-Cas9	43	hh-Cas9	4.23303	Syx5	6.92005
				40E1	4			40E1	0					hh-Cas9	36	hh-Cas9	1.66907	Syx5	6.82271
				40E1	5			40E1	0					hh-Cas9	28	hh-Cas9	2.95687	Syx5	5.54219
				40E1	11			40E1	13					hh-Cas9	6	hh-Cas9	1.25947	Syx5	5.56905
				40E1	7									hh-Cas9	56	hh-Cas9	8.38007	Syx5	5.86203
				40E1	6									hh-Cas9	45	hh-Cas9	8.34612	Syx5	5.6923
														hh-Cas9	37	hh-Cas9	5.01621
														hh-Cas9	57	hh-Cas9	6.58808
														hh-Cas9	39	hh-Cas9	4.01668
														hh-Cas9	66	hh-Cas9	18.8115
														hh-FLP	0	hh-FLP	0
														hh-FLP	0	hh-FLP	0
														hh-FLP	0	hh-FLP	0
														hh-FLP	0	hh-FLP	0
														hh-FLP	0	hh-FLP	0
														hh-FLP	0	hh-FLP	0
														hh-FLP	0	hh-FLP	0
														hh-FLP	0	hh-FLP	0
														hh-FLP	1	hh-FLP	0.0158496
														hh-FLP	0	hh-FLP	0
														hh-FLP	0	hh-FLP	0
														hh-FLP	0	hh-FLP	0
														hh-FLP	0	hh-FLP	0
														hh-FLP	0	hh-FLP	0
														hh-FLP	0	hh-FLP	0
														hh-FLP	0	hh-FLP	0
														hh-FLP	0	hh-FLP	0
														hh-FLP	1	hh-FLP	0.0492728
														hh-FLP	2	hh-FLP	0.00790508
